# Supplementary material for: Antibacterial and Osteogenic Properties of Ag Nanoparticles and Ag/TiO2 Nanostructures Prepared by Atomic Layer Deposition
Source: J Funct Biomater. 2022 May 18;13(2):62. doi: 10.3390/jfb13020062 (PMC9149969; doi:10.3390/jfb13020062)
Supplement: Supplementary file 1 [file jfb-13-00062-s001.zip]

Archive with 1 entries (1 files):
- jfb-1695594-supplementary.pdf
